# Supplementary material for: ChIPseqR: analysis of ChIP-seq experiments
Source: BMC Bioinformatics. 2011 Jan 31;12:39. doi: 10.1186/1471-2105-12-39 (PMC3045301; doi:10.1186/1471-2105-12-39)
Supplement: Additional file 2 — Primer sequence and location for amplicons used for qPCR verification of selected regions. [file 1471-2105-12-39-S2.XLS]

## Sheet: Amplicons
Region	Amplicon	Forward primer	Reverse primer	Chromosome	Start	End
1	1	ATGGCGTTCCAACCGCCATG	GGCTAAATCATTTGTACCTCTC	5	3172348	3172427
1	2	AACGCATAACACAGCGATGAG	CATAATACACAAAACCCTTTCAC	5	3172388	3172468
1	3	ATTTGGAGATTGTTATTAGTGAAAG	TCAATTTCCTACTTATATAATACATAG	5	3172428	3172507
1	4	TATGTGAAAACTGAAACTATG	TTTAATTTGCACAAGATGCGATAC	5	3172465	3172547
1	5	AGGGTCAGGTGTAAGTGTATC	GAGCAGCCGCAAGTGGATC	5	3172508	3172586
1	6	AGCTTCCTTAGTGTCGGCTG	GTAGAAGGCAACACAAACTTTC	5	3172548	3172626
1	7	CCGCCGTACTCGGCGAG	CGTAGACTAGAAATAACAAGTAC	5	3172589	3172666
1	8	ACAAGTCAACTCGTATGGTAC	AAATGCCGAATAAAGCATTCG	5	3172627	3172714
1	9	CGTCTCCATCGGACTTTAC	TAGTAGAATTACAATTTAATTACC	5	3172665	3172749
1	10	CGGCATTTGACTTTATGTTGG	ATTGTATAATTTAAAAGTGAAAGG	5	3172707	3172787
2	11	CAAATTGTGTTTGCAGTGGATC	CAAGCTTTGTTCCAACAAGGAC	3	19054721	19054800
2	12	GCGCCTGGTGTCCCCATC	GTAAAAGGAGCGAGATCAGG	3	19054761	19054841
2	13	GTGAGTTTTCCATTGTTTTTTCC	CTGGAGAGCAAAAACACAAAC	3	19054801	19054880
2	14	CTTTATTAGTTGTGACTGAGTTTG	CCAGGATGGTCGATAAAGAAC	3	19054841	19054920
2	15	ATCTTCGAGATGATAAACAGTTC	CCTCAGCTCCTCTCCCTG	3	19054881	19054960
2	16	TGCTGTTCCGATTACTACTGC	TGGAACTGCATTCGATGTAAG	3	19054921	19055000
2	17	GAAGCAAATAGGAGCACCTAC	CAACAAGGGTATATATACTAATC	3	19054960	19055041
2	18	CAAAACTCAAGAGGTACGTAG	TCTCACATCATCAACATTAGC	3	19054999	19055086
2	19	GTTGCAGATTTCTAATGTTAATG	TGGCTGCGTCAAACACCG	3	19055038	19055120
2	20	GTGAGAGTGCAGAATGTGAAG	TTCTTCTTCTTCTGCTTTGGC	3	19055081	19055160
2	21	TCCGAGTGGTGTTGCAACC	TCATCATAGAATGGAGCATGC	3	19055121	19055197
3	22	CCTAAGCTACATAGAAGTAATG	GGTTTCATTTGCATTCTCTTTTG	1	27201532	27201611
3	23	TACTGAGACGAAGCATACAAAAG	AATGCCGCCACCTCTTCTC	1	27201572	27201651
3	24	TTCCCCGAGGCAGCAACC	GTTTCCTATAGACAGCCTAAC	1	27201612	27201690
3	25	TAATGTAGGGATGGAGAGAG	CTTACGAGCATTGGTTAGCAG	1	27201651	27201735
3	26	GAGGAAGGTTAGCTCATAGAG	CGCTCTTGTTTCTGCGGTG	1	27201692	27201770
3	27	GTAAGGCAGGTCTGAAGGAGAC	CAAAGGTCAGAGAAAACATCAG	1	27201731	27201814
3	28	TGGATCTGAAACTATTAAAAACTG	CTAAAAAATCATAATGAATATTGAG	1	27201772	27201851
3	29	CCTTTGATGACTTAACTTCTC	AACACACACGAAACCGAAGG	1	27201809	27201891
3	30	GGATGATTGATATTTTATCATCC	GCCAAAACCATCTATACAATAG	1	27201851	27201931
3	31	TTTGTGGATTTGGTTTGACCC	GAACTTTTCTATGAAAACAAAAG	1	27201890	27201972
4	32	TTCGAAAGAAGTGTATACGAAAG	CTGCATAATAAACTTCTATCCC	5	15589798	15589877
4	33	AAGTCGAAAACAATGCCGGG	CCATCAAGGCAGGTTGGAC	5	15589838	15589917
4	34	GATTCGGATGATGAAGATATTTG	AAGAGAATAATAACAATAGCATC	5	15589877	15589960
4	35	TGGTAATACTAAAAAATTAGTTTG	AACACACTCTTTACCAAC	5	15589915	15590000
4	36	CTCTTTGAACCTATTATATGCAG	AACCAAGAAAGCAACTTATAAAG	5	15589956	15590038
4	37	TGTGTTAGGTTGTTAGTAGATC	TGGCTCAGGACTCAGGAG	5	15589995	15590076
4	38	TTTCATTTCTTCATTTAGTGCAC	CAACGATTGCCTCATCTACG	5	15590037	15590120
4	39	AGGCCATTAATAGTATAGTTTAC	AAGAACTATGAAACCAATATTAC	5	15590079	15590156
4	40	TCGTTGCGAGTGCATTAAGG	ATCTTCGGATTCTCCAAAGTG	5	15590115	15590199
4	41	GTTTTAACAATATGCAGATTACAC	ATACAGCTAAGGTGGAAATGG	5	15590158	15590238
5	42	GATTGAGCCTAGTTTAAAAAGTC	GTTTTGTTTCCGCTTCATTTTC	3	3355312	3355387
5	43	TTAATAAATCAGTGTGGAAAATG	CTCTTAGACAATTCTATCGCG	3	3355350	3355432
5	44	TATTACCATATATATCGCATTCG	GTTTTGAAGGCTATCAAGATAC	3	3355391	3355468
5	45	AGAATGGACGTAGAGAGTATC	GCTTTGAGGAACAATGCGG	3	3355431	3355511
5	46	TACACCGATAAAAACTTGATCC	TTCAGAAACACAGCCGGAC	3	3355469	3355550
5	47	CCACTGCCTGATGTTTTTCAGG	TAGCTGTGGTTGGAGAGCG	3	3355511	3355591
5	48	ATGTAACATCAACCGCCATG	CATTTGGAATTACTTAGTTAATG	3	3355550	3355638
5	49	ACAGCTAGAAAATAAAAATAAAAC	GCTTCGGTTGGTATTCTTATC	3	3355585	3355670
5	50	ATTCCAAATGACAAAAAGAGAG	CATAATGTTGTTGATGGTTGG	3	3355629	3355710
5	51	TCGAGCAATTATACGTAGTCC	ATGGGAGATGGGATCAATAAG	3	3355671	3355749
6	52	AATTACCAAGAGAGATGGCAG	ATTTAGCCATTAATCTCTTAATTC	5	7140140	7140220
6	53	ACAAGTAATAAAGCAAAGAATTAAG	TTCAAACTTTTTTTTACCTGATAC	5	7140180	7140262
6	54	TTCAATACAGAGATTTAATGTATC	GTGCATTCACTATCCTATGTG	5	7140220	7140298
6	55	GAAGTGATGTGCTGCTTACAC	ACGACGAGATTGGATTTGAC	5	7140260	7140339
6	56	AGTTCTTGGAGTTGATCTGTG	TGTTAGGGAACTACAAGGCC	5	7140300	7140379
6	57	AGAGCACATGGTAATGTGTTG	CGAATCCTTTATGAATCGAAC	5	7140340	7140425
6	58	TCCCTAACACATCGAAAAGTG	TGCTGGAAAGATTGTAAGTGATAAG	5	7140371	7140468
6	59	CGATTCATAAAGGATTCGAGC	CAACACAACAACGATTTCTATC	5	7140408	7140500
6	60	TTTCCAGCATGAGCACAAAG	TACCCGCAGGAACAATAATTG	5	7140460	7140538
6	61	GGTGACAGATGTTGCTGTC	TTGTTAGTGTTGTTGAAATGAC	5	7140500	7140579
7	62	ACAGGTTGTCTGCAAACTGG	GTTTGGCAGTGTATGTGTAGC	5	760483	760562
7	63	CTTAACGCCTTTGCGCACC	AAATTGAACTTCTTTTGAAATGG	5	760522	760598
7	64	AAACAGAAATACACAAACCATTTC	CATGGTATAGTGTTCATCATAC	5	760559	760644
7	65	ATATGAGCTAATTTTAAGTATGATG	TCTGAACCACGCGATACAAC	5	760606	760682
7	66	GTGTCTGCAAGGAAGAACAG	TTGATGGTTCCGATGAGGG	5	760644	760723
7	67	GACAAGCATACAACACATTCCT	GAGGTATGAGCTGCTTGAG	5	760681	760764
7	68	TCAACCGTGTTCTCAATCCC	TAGAAGTGGTGAAGCAGATAC	5	760720	760801
7	69	CTCCTCTTATTCACCCATAG	TACTCAAGTGGTGTATACCAAG	5	760762	760842
7	70	TCTATTTTAATCTCTCCTTTCTC	CCAGCGGAAGAAGGAAAGTC	5	760798	760883
7	71	AATCTGCACATTGGTGGAACC	ACAGATGTCTTCCCGTTGG	5	760842	760922
7	72	GAGTTGCCTCCGCCTTAAC	ACGGCGTTTAAAGATTCCGAG	5	760883	760961
7	73	TATCCACCTCCTTGAATAGC	CAGAAGTTCATACAATCATCTG	5	760922	761000
8	74	CTTTCGCTTTCCCTTTAGCC	TGAAGCTCCGGCTCCTGC	5	22575795	22575874
8	75	ATCACCATCCTCTGGTGCC	AAGGTTTTGTTGCCTAAAGAG	5	22575835	22575915
8	76	CAGCCGAAGCCTTAAACAAC	CTTATTGATGAGCAGCCTTTAG	5	22575876	22575954
8	77	CCTTATCAGTCGCATATATAGC	CCCTCAAGACAAGGATCAAC	5	22575912	22575995
8	78	GAGTATCAACGATCTTGACAG	AAGTTTGAGCTTACTGTACAG	5	22575954	22576035
8	79	GTAACCTTCTCTCCATCGTTC	AATGGTCCGATGAACAC	5	22575995	22576074
8	80	TTGTTAGCTCCATCTGTCGC	GCTGTCCCGACATATTACTC	5	22576034	22576116
8	81	TGTTGGATTTGAGCATCGCC	TGACAGCTCCAAAGAAAGAAG	5	22576074	22576154
8	82	GCGAGGAAATCGAGAAATGC	AGATGATGCAATGAAAGGTTTC	5	22576115	22576195
8	83	CAAGTTCTTGTATTTGGGCAAG	AGGAGAGTTTAGAAGGAGGC	5	22576153	22576235
9	84	GTTTCCCGACAGTGACTTGG	AAACGTTGACTTTGTACGGTG	5	25570222	25570301
9	85	CGAATCCCTGGTTTTAGGTC	GTGGTCAAAACCACAAACCC	5	25570262	25570341
9	86	TCAGAGCAGTTTACCGAAGC	TACGACGTCGTTGAAAAACG	5	25570302	25570381
9	87	TGTGATATCCATGCTTATGCC	AAACCGTCAAAGGCCAAAACC	5	25570342	25570421
9	88	GGGATTTTAGGTGCGTTAGG	TCTCTCACAATTCCTCTGTC	5
9	89	GTTTACTTTCCGGTGGAGATG	CAGCTCAACATCTGCAGAC	5	25570418	25570503
9	90	GAGATGGAGTATGAAGTGGG	GAGCCAACTCCGGCGACC	5	25570462	25570542
9	91	TGTGGTTGTTTGATGATCACG	CGGCTTGTAAACCTTAAGGTC	5	25570502	25570582
9	92	TCCATCGCCGGAGTAATGC	TCTTCATCATCATCATGGTTTG	5	25570541	25570623
9	93	CGTTCAAGACTACTTACTAAAC	ATTTATATCTTTTGTTTTTTTCTCC	5	25570581	25570661
9	94	AGAAGAAGAAGGTGGTGGAG	AACTTTTACATTATTCACATTTCC	5	25570621	25570704
9	95	AATTTTAATATATTTCATTTGGGG	CATTATGTATATAAATTACGCAAG	5	25570659	25570750
9	96	AATGTAAAAGTTCTTCGTTTCG	CAATAAACACCACATCAATTATAG	5	25570693	25570784
