# Supplementary material for: ChIPseqR: analysis of ChIP-seq experiments
Source: BMC Bioinformatics. 2011 Jan 31;12:39. doi: 10.1186/1471-2105-12-39 (PMC3045301; doi:10.1186/1471-2105-12-39)
Supplement: Additional file 3 — Location and p-value of predicted nucleosomes selected for verification. [file 1471-2105-12-39-S3.XLS]

## Sheet: Predictions
Region	chromosome	centre	p-value
1	5	3172568	0.0490301
2	3	19054941	0.199707
2	3	19055110	3.3836e-05
3	1	27201752	1.18131e-09
4	5	15590018	0.0468438
5	3	3355531	0.198631
6	5	7140157	0.0621548
6	5	7140360	1.0148e-05
6	5	7140526	0.0607244
7	5	760702	0.0481324
7	5	760890	0.0289991
8	5	22576026	0.0199454
9	5	25570522	2.79399e-05
